# Supplementary material for: Genome-Wide Identification and Analysis of GATA Gene Family in Dendrobium officinale Under Methyl Jasmonate and Salt Stress
Source: Plants (Basel). 2025 May 22;14(11):1576. doi: 10.3390/plants14111576 (PMC12157914; doi:10.3390/plants14111576)
Supplement: Supplementary file 1 [file plants-14-01576-s001.zip]

Archive with 1 entries (1 files):
- plants-3570153-supplementary.pdf
